# Supplementary material for: Using Simulation Training to Promote Nurses’ Effective Handling of Workplace Violence: A Quasi-Experimental Study
Source: Int J Environ Res Public Health. 2019 Sep 28;16(19):3648. doi: 10.3390/ijerph16193648 (PMC6801794; doi:10.3390/ijerph16193648)
Supplement: Supplementary file 1 [file ijerph-16-03648-s001.zip]

Archive with 1 entries (1 files):
- ijerph-549671-supplementary.docx
